# Supplementary material for: Gene-Level Analyses of Novel Olfactory-Related Signal from Severe SARS-CoV-2 GWAS Reveal Association with Disease Mortality
Source: COVID. Author manuscript; Available in PMC 2026 Mar 13. (PMC12981488; doi:10.3390/covid5120206)
Supplement: Table___Supplementary_Data [file NIHMS2147415-supplement-Table___Supplementary_Data.zip]

Archive with 3 entries (3 files):
- Supplementary_Tables_YZ_v3.docx
- Tables_YZ_v3.docx
- Supplementary_Figures_YZ_v3.docx
